# Supplementary material for: Impact of Free Sugar Consumption on Dental Caries: A Cross-Sectional Analysis of Children in the United States
Source: Dent J (Basel). 2025 Jan 22;13(2):48. doi: 10.3390/dj13020048 (PMC11854531; doi:10.3390/dj13020048)
Supplement: Supplementary file 1 [file dentistry-13-00048-s001.zip]

Archive with 1 entries (1 files):
- dentistry-3388942-supplementary.pdf
